# Supplementary material for: 11p15 Epimutations in Pediatric Embryonic Tumors: Insights from a Methylome Analysis
Source: Cancers (Basel). 2023 Aug 25;15(17):4256. doi: 10.3390/cancers15174256 (PMC10486592; doi:10.3390/cancers15174256)
Supplement: Supplementary file 1 [file cancers-15-04256-s001.zip]

Archive with 1 entries (1 files):
- cancers-2501311-supplementary.pdf
